# Supplementary material for: Tunable Light Field Modulations with Chip- and Fiber-Compatible Monolithic Dielectric Metasurfaces
Source: Nanomaterials (Basel). 2022 Dec 23;13(1):69. doi: 10.3390/nano13010069 (PMC9823379; doi:10.3390/nano13010069)
Supplement: Supplementary file 1 [file nanomaterials-13-00069-s001.zip]

Archive with 1 entries (1 files):
- nanomaterials-2071762-supplementary.pdf
